# Supplementary material for: Melatonin Derivative-Conjugated Formulations of Pd(II) and Pt(II) Thiazoline Complexes on Mesoporous Silica to Enhance Cytotoxicity and Apoptosis against HeLa Cells
Source: Pharmaceutics. 2024 Jan 10;16(1):92. doi: 10.3390/pharmaceutics16010092 (PMC10821514; doi:10.3390/pharmaceutics16010092)
Supplement: Supplementary file 1 [file pharmaceutics-16-00092-s001.zip]

Archive with 1 entries (1 files):
- pharmaceutics-2744036-supplementary.pdf
